# Supplementary material for: A Facile Alkali-Assisted Synthesis Strategy for Hierarchical Porous Carbon Aerogels for Supercapacitors
Source: Molecules. 2024 Nov 16;29(22):5413. doi: 10.3390/molecules29225413 (PMC11597094; doi:10.3390/molecules29225413)
Supplement: Supplementary file 1 [file molecules-29-05413-s001.zip]

Archive with 1 entries (1 files):
- molecules-3331745-supplementary.pdf
